# Supplementary material for: Faecal Short-Chain, Long-Chain, and Branched-Chain Fatty Acids as Markers of Different Chronic Inflammatory Enteropathies in Dogs
Source: Animals (Basel). 2024 Jun 19;14(12):1825. doi: 10.3390/ani14121825 (PMC11201139; doi:10.3390/ani14121825)
Supplement: Supplementary file 1 [file animals-14-01825-s001.zip]

Archive with 1 entries (1 files):
- animals-3023747-supplementary.pdf
